# Supplementary material for: Pancreatic RECK inactivation promotes cancer formation, epithelial-mesenchymal transition, and metastasis
Source: J Clin Invest. 2023 Sep 15;133(18):e161847. doi: 10.1172/JCI161847 (PMC10503799; doi:10.1172/JCI161847)
Supplement: Supporting data values [file jci-133-161847-s245.xlsx]

## Sheet: Figure 1D
experiment 1	GAPDH(Cq Mean)	RECK(Cq Mean)	RECK expression
hTert HPDE 1	21.93	30.33	0.00296038
BxPC-3	20.55	29.54	0.00196671
PANC-1	20.38	31.09	0.000596992
PK45P	23.37	34.79	0.000364953
PK8	20.16	34.47	4.92335e-05
MIA Paca-2	20.43	-	0
AsPC-1	19	-	0
PK45H	18.93	-	0
PK59	23.54	-	0
KP4	18.74	-	0
experiment 2	GAPDH(Cq Mean)	RECK(Cq Mean)	RECK expression
hTert HPDE 2	16.93	25.15	0.00335377
BxPC-3	20.74	31.15	0.000734984
PANC-1	20.62	31.03	0.000734984
PK45P	23.89	35.03	0.000443125
PK8	20.7	35.58	3.31645e-05
MIA Paca-2	20.16	-	0
AsPC-1	19.19	-	0
PK45H	19.18	-	0
PK59	23.63	-	0
KP4	18.97	-	0
experiment 3	GAPDH(Cq Mean)	RECK(Cq Mean)	RECK expression
hTert HPDE 3	19.95	28.15	0.00340059
BxPC-3	19.81	29.54	0.00117755
PANC-1	21.13	31.09	0.00100402
PK45P_3	24.18	35.9	0.000296434
PK8	20.38	34.47	5.73439e-05
MIA Paca-2	20.55	-	0
AsPC-1	19.09	-	0
PK45H	18.74	-	0
PK59	23.28	-	0
KP4	18.94	-	0
sample name	average	variance	SEM
hTert HPDE	0.00323825	0.000197407	0.000113973
BxPC-3	0.00129308	0.000509443	0.000294127
PANC-1	0.000778664	0.000169014	9.758e-05
PK45P	0.000368171	5.99293e-05	3.46002e-05
PK8	4.65806e-05	1.00479e-05	5.80113e-06
MIA Paca-2	0	0	0
AsPC-1	0	0	0
PK45H	0	0	0
PK59	0	0	0
KP4	0	0	0

## Sheet: Figure1F
samples	sample_type	RECK expression		sample_type	Solid Tissue Normal	Primary Tumor
TCGA-H6-8124-11	Solid Tissue Normal	9.123		average	8.69125	8.08934
TCGA-YB-A89D-11	Solid Tissue Normal	8.877		RECK expression	9.123	10.47
TCGA-H6-A45N-11	Solid Tissue Normal	8.704		RECK expression	8.877	10.05
TCGA-HV-A5A3-11	Solid Tissue Normal	8.061		RECK expression	8.704	10.02
TCGA-FZ-5919-11	Solid Tissue Normal	#NA		RECK expression	8.061	10.01
TCGA-FZ-5920-11	Solid Tissue Normal	#NA		RECK expression	#NA	9.898
TCGA-FZ-5922-11	Solid Tissue Normal	#NA		RECK expression	#NA	9.781
TCGA-FZ-5923-11	Solid Tissue Normal	#NA		RECK expression	#NA	9.652
TCGA-FZ-5924-11	Solid Tissue Normal	#NA		RECK expression	#NA	9.608
TCGA-FZ-5926-11	Solid Tissue Normal	#NA		RECK expression	#NA	9.574
TCGA-IB-AAUV-01	Primary Tumor	10.47		RECK expression	#NA	9.53
TCGA-XD-AAUG-01	Primary Tumor	10.05		RECK expression		9.482
TCGA-IB-7897-01	Primary Tumor	10.02		RECK expression		9.396
TCGA-IB-7893-01	Primary Tumor	10.01		RECK expression		9.363
TCGA-IB-7888-01	Primary Tumor	9.898		RECK expression		9.325
TCGA-HZ-7923-01	Primary Tumor	9.781		RECK expression		9.323
TCGA-IB-7645-01	Primary Tumor	9.652		RECK expression		9.294
TCGA-FB-AAPS-01	Primary Tumor	9.608		RECK expression		9.226
TCGA-HZ-8002-01	Primary Tumor	9.574		RECK expression		9.192
TCGA-F2-7273-01	Primary Tumor	9.53		RECK expression		9.153
TCGA-HZ-7920-01	Primary Tumor	9.482		RECK expression		9.149
TCGA-HZ-7922-01	Primary Tumor	9.396		RECK expression		9.122
TCGA-HZ-7925-01	Primary Tumor	9.363		RECK expression		9.12
TCGA-HZ-8519-01	Primary Tumor	9.325		RECK expression		9.071
TCGA-IB-A5SO-01	Primary Tumor	9.323		RECK expression		9.067
TCGA-IB-7891-01	Primary Tumor	9.294		RECK expression		9.037
TCGA-IB-8126-01	Primary Tumor	9.226		RECK expression		9.033
TCGA-IB-AAUP-01	Primary Tumor	9.192		RECK expression		9.023
TCGA-HZ-8003-01	Primary Tumor	9.153		RECK expression		9.008
TCGA-IB-7646-01	Primary Tumor	9.149		RECK expression		9.005
TCGA-3A-A9IN-01	Primary Tumor	9.122		RECK expression		9.002
TCGA-IB-AAUS-01	Primary Tumor	9.12		RECK expression		8.984
TCGA-XD-AAUH-01	Primary Tumor	9.071		RECK expression		8.963
TCGA-IB-7890-01	Primary Tumor	9.067		RECK expression		8.957
TCGA-IB-AAUR-01	Primary Tumor	9.037		RECK expression		8.939
TCGA-F2-7276-01	Primary Tumor	9.033		RECK expression		8.938
TCGA-XN-A8T5-01	Primary Tumor	9.023		RECK expression		8.93
TCGA-RL-AAAS-01	Primary Tumor	9.008		RECK expression		8.93
TCGA-HZ-7918-01	Primary Tumor	9.005		RECK expression		8.908
TCGA-HZ-A77Q-01	Primary Tumor	9.002		RECK expression		8.906
TCGA-HZ-A49H-01	Primary Tumor	8.984		RECK expression		8.887
TCGA-HZ-8315-01	Primary Tumor	8.963		RECK expression		8.873
TCGA-HZ-8636-01	Primary Tumor	8.957		RECK expression		8.864
TCGA-3A-A9IX-01	Primary Tumor	8.939		RECK expression		8.836
TCGA-HZ-8317-01	Primary Tumor	8.938		RECK expression		8.814
TCGA-YB-A89D-01	Primary Tumor	8.93		RECK expression		8.814
TCGA-IB-7647-01	Primary Tumor	8.93		RECK expression		8.811
TCGA-FB-A7DR-01	Primary Tumor	8.908		RECK expression		8.808
TCGA-IB-7885-01	Primary Tumor	8.906		RECK expression		8.793
TCGA-IB-7654-01	Primary Tumor	8.887		RECK expression		8.787
TCGA-FB-A4P5-01	Primary Tumor	8.873		RECK expression		8.773
TCGA-IB-7649-01	Primary Tumor	8.864		RECK expression		8.756
TCGA-HZ-A77P-01	Primary Tumor	8.836		RECK expression		8.751
TCGA-HZ-A49G-01	Primary Tumor	8.814		RECK expression		8.743
TCGA-IB-AAUT-01	Primary Tumor	8.814		RECK expression		8.718
TCGA-YH-A8SY-01	Primary Tumor	8.811		RECK expression		8.708
TCGA-IB-AAUW-01	Primary Tumor	8.808		RECK expression		8.695
TCGA-HZ-8001-01	Primary Tumor	8.793		RECK expression		8.681
TCGA-F2-A44H-01	Primary Tumor	8.787		RECK expression		8.68
TCGA-H6-A45N-01	Primary Tumor	8.773		RECK expression		8.677
TCGA-2J-AABP-01	Primary Tumor	8.756		RECK expression		8.664
TCGA-IB-7651-01	Primary Tumor	8.751		RECK expression		8.663
TCGA-3A-A9IL-01	Primary Tumor	8.743		RECK expression		8.639
TCGA-2J-AAB8-01	Primary Tumor	8.718		RECK expression		8.623
TCGA-IB-A5SQ-01	Primary Tumor	8.708		RECK expression		8.617
TCGA-FB-A4P6-01	Primary Tumor	8.695		RECK expression		8.611
TCGA-Q3-A5QY-01	Primary Tumor	8.681		RECK expression		8.61
TCGA-US-A774-01	Primary Tumor	8.68		RECK expression		8.609
TCGA-HV-AA8V-01	Primary Tumor	8.677		RECK expression		8.602
TCGA-IB-A5ST-01	Primary Tumor	8.664		RECK expression		8.582
TCGA-HZ-8005-01	Primary Tumor	8.663		RECK expression		8.574
TCGA-IB-8127-01	Primary Tumor	8.639		RECK expression		8.547
TCGA-IB-7886-01	Primary Tumor	8.623		RECK expression		8.519
TCGA-IB-A5SS-01	Primary Tumor	8.617		RECK expression		8.511
TCGA-3A-A9IV-01	Primary Tumor	8.611		RECK expression		8.502
TCGA-HZ-A4BH-01	Primary Tumor	8.61		RECK expression		8.464
TCGA-2J-AABA-01	Primary Tumor	8.609		RECK expression		8.46
TCGA-Z5-AAPL-01	Primary Tumor	8.602		RECK expression		8.458
TCGA-HZ-8637-01	Primary Tumor	8.582		RECK expression		8.449
TCGA-IB-7887-01	Primary Tumor	8.574		RECK expression		8.435
TCGA-IB-7652-01	Primary Tumor	8.547		RECK expression		8.421
TCGA-XD-AAUL-01	Primary Tumor	8.519		RECK expression		8.392
TCGA-RB-A7B8-01	Primary Tumor	8.511		RECK expression		8.375
TCGA-3A-A9IC-01	Primary Tumor	8.502		RECK expression		8.344
TCGA-3E-AAAY-01	Primary Tumor	8.464		RECK expression		8.309
TCGA-2J-AABT-01	Primary Tumor	8.46		RECK expression		8.306
TCGA-3A-A9IS-01	Primary Tumor	8.458		RECK expression		8.238
TCGA-US-A77J-01	Primary Tumor	8.449		RECK expression		8.226
TCGA-2J-AABR-01	Primary Tumor	8.435		RECK expression		8.181
TCGA-HZ-7919-01	Primary Tumor	8.421		RECK expression		8.178
TCGA-F2-6879-01	Primary Tumor	8.392		RECK expression		8.172
TCGA-US-A77E-01	Primary Tumor	8.375		RECK expression		8.16
TCGA-IB-7644-01	Primary Tumor	8.344		RECK expression		8.138
TCGA-FB-AAQ3-01	Primary Tumor	8.309		RECK expression		8.138
TCGA-3A-A9IO-01	Primary Tumor	8.306		RECK expression		8.131
TCGA-RB-AA9M-01	Primary Tumor	8.238		RECK expression		8.126
TCGA-XN-A8T3-01	Primary Tumor	8.226		RECK expression		8.116
TCGA-2J-AABE-01	Primary Tumor	8.181		RECK expression		8.083
TCGA-HV-A5A4-01	Primary Tumor	8.178		RECK expression		8.073
TCGA-S4-A8RP-01	Primary Tumor	8.172		RECK expression		8.057
TCGA-H8-A6C1-01	Primary Tumor	8.16		RECK expression		8.035
TCGA-HV-A5A5-01	Primary Tumor	8.138		RECK expression		8.028
TCGA-IB-AAUQ-01	Primary Tumor	8.138		RECK expression		8.001
TCGA-2J-AABF-01	Primary Tumor	8.131		RECK expression		8
TCGA-HZ-7924-01	Primary Tumor	8.126		RECK expression		7.999
TCGA-3E-AAAZ-01	Primary Tumor	8.116		RECK expression		7.998
TCGA-2J-AAB9-01	Primary Tumor	8.083		RECK expression		7.983
TCGA-F2-A44G-01	Primary Tumor	8.073		RECK expression		7.978
TCGA-H6-8124-01	Primary Tumor	8.057		RECK expression		7.973
TCGA-3A-A9IB-01	Primary Tumor	8.035		RECK expression		7.96
TCGA-2J-AAB1-01	Primary Tumor	8.028		RECK expression		7.959
TCGA-IB-AAUM-01	Primary Tumor	8.001		RECK expression		7.932
TCGA-HZ-A4BK-01	Primary Tumor	8		RECK expression		7.924
TCGA-HZ-7926-01	Primary Tumor	7.999		RECK expression		7.924
TCGA-XD-AAUI-01	Primary Tumor	7.998		RECK expression		7.906
TCGA-HZ-A8P0-01	Primary Tumor	7.983		RECK expression		7.883
TCGA-LB-A9Q5-01	Primary Tumor	7.978		RECK expression		7.845
TCGA-HZ-8638-01	Primary Tumor	7.973		RECK expression		7.844
TCGA-F2-6880-01	Primary Tumor	7.96		RECK expression		7.837
TCGA-IB-AAUN-01	Primary Tumor	7.959		RECK expression		7.821
TCGA-FB-AAPZ-01	Primary Tumor	7.932		RECK expression		7.805
TCGA-M8-A5N4-01	Primary Tumor	7.924		RECK expression		7.799
TCGA-IB-7889-01	Primary Tumor	7.924		RECK expression		7.763
TCGA-3A-A9I7-01	Primary Tumor	7.906		RECK expression		7.694
TCGA-3A-A9IU-01	Primary Tumor	7.883		RECK expression		7.689
TCGA-2J-AAB4-01	Primary Tumor	7.845		RECK expression		7.682
TCGA-PZ-A5RE-01	Primary Tumor	7.844		RECK expression		7.679
TCGA-3A-A9J0-01	Primary Tumor	7.837		RECK expression		7.66
TCGA-2J-AAB6-01	Primary Tumor	7.821		RECK expression		7.646
TCGA-L1-A7W4-01	Primary Tumor	7.805		RECK expression		7.631
TCGA-HZ-A49I-01	Primary Tumor	7.799		RECK expression		7.569
TCGA-2J-AABU-01	Primary Tumor	7.763		RECK expression		7.54
TCGA-F2-A8YN-01	Primary Tumor	7.694		RECK expression		7.427
TCGA-F2-A7TX-01	Primary Tumor	7.689		RECK expression		7.42
TCGA-2J-AABO-01	Primary Tumor	7.682		RECK expression		7.36
TCGA-3A-A9I9-01	Primary Tumor	7.679		RECK expression		7.332
TCGA-2L-AAQM-01	Primary Tumor	7.66		RECK expression		7.291
TCGA-FB-AAPY-01	Primary Tumor	7.646		RECK expression		7.282
TCGA-IB-AAUU-01	Primary Tumor	7.631		RECK expression		7.273
TCGA-2L-AAQL-01	Primary Tumor	7.569		RECK expression		7.255
TCGA-2L-AAQI-01	Primary Tumor	7.54		RECK expression		7.22
TCGA-FB-A545-01	Primary Tumor	7.427		RECK expression		7.22
TCGA-HV-A5A6-01	Primary Tumor	7.42		RECK expression		7.185
TCGA-HZ-A9TJ-01	Primary Tumor	7.36		RECK expression		7.174
TCGA-2L-AAQA-01	Primary Tumor	7.332		RECK expression		7.174
TCGA-3A-A9IH-01	Primary Tumor	7.291		RECK expression		7.126
TCGA-3A-A9IZ-01	Primary Tumor	7.282		RECK expression		7.091
TCGA-IB-A6UF-01	Primary Tumor	7.273		RECK expression		7.077
TCGA-S4-A8RM-01	Primary Tumor	7.255		RECK expression		7.051
TCGA-2J-AABH-01	Primary Tumor	7.22		RECK expression		6.981
TCGA-IB-A7M4-01	Primary Tumor	7.22		RECK expression		6.979
TCGA-2L-AAQJ-01	Primary Tumor	7.185		RECK expression		6.978
TCGA-FB-AAQ1-01	Primary Tumor	7.174		RECK expression		6.954
TCGA-HZ-A77O-01	Primary Tumor	7.174		RECK expression		6.952
TCGA-S4-A8RO-01	Primary Tumor	7.126		RECK expression		6.922
TCGA-2L-AAQE-01	Primary Tumor	7.091		RECK expression		6.905
TCGA-3A-A9IJ-01	Primary Tumor	7.077		RECK expression		6.885
TCGA-HV-A5A3-01	Primary Tumor	7.051		RECK expression		6.843
TCGA-HV-AA8X-01	Primary Tumor	6.981		RECK expression		6.793
TCGA-FB-A5VM-01	Primary Tumor	6.979		RECK expression		6.778
TCGA-IB-A6UG-01	Primary Tumor	6.978		RECK expression		6.711
TCGA-FB-AAQ6-01	Primary Tumor	6.954		RECK expression		6.707
TCGA-2J-AABV-01	Primary Tumor	6.952		RECK expression		6.665
TCGA-FB-AAPQ-01	Primary Tumor	6.922		RECK expression		6.629
TCGA-3A-A9I5-01	Primary Tumor	6.905		RECK expression		6.61
TCGA-FB-AAQ0-01	Primary Tumor	6.885		RECK expression		6.609
TCGA-HZ-A8P1-01	Primary Tumor	6.843		RECK expression		6.598
TCGA-FB-A78T-01	Primary Tumor	6.793		RECK expression		6.59
TCGA-2J-AABK-01	Primary Tumor	6.778		RECK expression		6.547
TCGA-IB-A7LX-01	Primary Tumor	6.711		RECK expression		6.49
TCGA-LB-A7SX-01	Primary Tumor	6.707		RECK expression		6.395
TCGA-LB-A8F3-01	Primary Tumor	6.665		RECK expression		6.344
TCGA-2J-AABI-01	Primary Tumor	6.629		RECK expression		6.236
TCGA-HZ-7289-01	Primary Tumor	6.61		RECK expression		6.115
TCGA-Q3-AA2A-01	Primary Tumor	6.609		RECK expression		5.655
TCGA-FB-AAQ2-01	Primary Tumor	6.598		RECK expression		5.642
TCGA-3A-A9IR-01	Primary Tumor	6.59		RECK expression		5.629
TCGA-IB-AAUO-01	Primary Tumor	6.547		RECK expression		4.351
TCGA-OE-A75W-01	Primary Tumor	6.49		RECK expression		4.254
TCGA-HV-A7OL-01	Primary Tumor	6.395		RECK expression		#NA
TCGA-IB-A5SP-01	Primary Tumor	6.344		RECK expression		#NA
TCGA-US-A77G-01	Primary Tumor	6.236		RECK expression		#NA
TCGA-FB-AAPU-01	Primary Tumor	6.115		RECK expression		#NA
TCGA-US-A779-01	Primary Tumor	5.655		RECK expression		#NA
TCGA-YY-A8LH-01	Primary Tumor	5.642		RECK expression		#NA
TCGA-US-A776-01	Primary Tumor	5.629		RECK expression		#NA
TCGA-HV-A7OP-01	Primary Tumor	4.351
TCGA-FB-AAPP-01	Primary Tumor	4.254
TCGA-FZ-5920-01	Primary Tumor	#NA
TCGA-FZ-5923-01	Primary Tumor	#NA
TCGA-FZ-5926-01	Primary Tumor	#NA
TCGA-FZ-5921-01	Primary Tumor	#NA
TCGA-FZ-5919-01	Primary Tumor	#NA
TCGA-FZ-5922-01	Primary Tumor	#NA
TCGA-FZ-5924-01	Primary Tumor	#NA

## Sheet: Figure 1G
Hybridization REF	OS	OS.time	RECK	RECK.expression	RECK.expression(median)			RECK
TCGA-2J-AAB1-01A-11R-A41B-07	1	66	260	RECK.low	RECK.low		average	326.964
TCGA-2J-AAB4-01A-12R-A41B-07	0	729	228.956	RECK.low	RECK.low		median	280.612
TCGA-2J-AAB6-01A-11R-A41B-07	1	293	225.146	RECK.low	RECK.low
TCGA-2J-AAB8-01A-12R-A41B-07	0	80	420.212	RECK.high	RECK.high
TCGA-2J-AAB9-01A-11R-A41B-07	1	627	270.096	RECK.low	RECK.low
TCGA-2J-AABA-01A-21R-A41B-07	1	607	389.541	RECK.high	RECK.high
TCGA-2J-AABE-01A-12R-A41B-07	0	676	289.194	RECK.low	RECK.high
TCGA-2J-AABF-01A-31R-A41B-07	1	691	279.259	RECK.low	RECK.low
TCGA-2J-AABH-01A-21R-A41B-07	0	1287	148.084	RECK.low	RECK.low
TCGA-2J-AABI-01A-12R-A41B-07	0	969	97.9681	RECK.low	RECK.low
TCGA-2J-AABK-01A-31R-A41B-07	0	484	108.77	RECK.low	RECK.low
TCGA-2J-AABO-01A-21R-A41B-07	0	440	204.327	RECK.low	RECK.low
TCGA-2J-AABP-01A-11R-A41B-07	0	463	431.352	RECK.high	RECK.high
TCGA-2J-AABR-01A-11R-A41B-07	0	438	345.084	RECK.high	RECK.high
TCGA-2J-AABT-01A-11R-A41B-07	0	319	351.064	RECK.high	RECK.high
TCGA-2J-AABU-01A-11R-A41B-07	1	277	216.157	RECK.low	RECK.low
TCGA-2L-AAQA-01A-21R-A38C-07	1	143	160.064	RECK.low	RECK.low
TCGA-2L-AAQE-01A-11R-A39D-07	1	684	135.31	RECK.low	RECK.low
TCGA-2L-AAQI-01A-12R-A39D-07	1	103	185.11	RECK.low	RECK.low
TCGA-2L-AAQJ-01A-12R-A39D-07	1	394	144.554	RECK.low	RECK.low
TCGA-2L-AAQL-01A-11R-A38C-07	1	292	188.879	RECK.low	RECK.low
TCGA-3A-A9I5-01A-11R-A38C-07	0	1794	118.847	RECK.low	RECK.low
TCGA-3A-A9I7-01A-21R-A38C-07	0	1323	238.8	RECK.low	RECK.low
TCGA-3A-A9I9-01A-11R-A38C-07	1	634	203.966	RECK.low	RECK.low
TCGA-3A-A9IB-01A-21R-A39D-07	1	224	261.211	RECK.low	RECK.low
TCGA-3A-A9IC-01A-11R-A38C-07	1	738	361.481	RECK.high	RECK.high
TCGA-3A-A9IH-01A-12R-A39D-07	0	1021	155.648	RECK.low	RECK.low
TCGA-3A-A9IU-01A-11R-A39D-07	1	458	235.061	RECK.low	RECK.low
TCGA-3A-A9IX-01A-11R-A41B-07	0	1037	489.638	RECK.high	RECK.high
TCGA-3A-A9IZ-01A-12R-A41B-07	1	308	154.647	RECK.low	RECK.low
TCGA-3A-A9J0-01A-11R-A41B-07	0	743	227.621	RECK.low	RECK.low
TCGA-3E-AAAY-01A-11R-A38C-07	0	2285	352.023	RECK.high	RECK.high
TCGA-3E-AAAZ-01A-11R-A38C-07	1	2182	276.365	RECK.low	RECK.low
TCGA-F2-6879-01A-11R-2156-07	1	334	334.806	RECK.high	RECK.high
TCGA-F2-A44G-01A-11R-A26U-07	1	233	268.212	RECK.low	RECK.low
TCGA-F2-A44H-01A-11R-A26U-07	0	586	440.716	RECK.high	RECK.high
TCGA-F2-A7TX-01A-33R-A38C-07	1	95	205.365	RECK.low	RECK.low
TCGA-F2-A8YN-01A-11R-A37L-07	0	517	206.006	RECK.low	RECK.low
TCGA-FB-A4P5-01A-11R-A26U-07	1	179	467.768	RECK.high	RECK.high
TCGA-FB-A4P6-01A-12R-A26U-07	0	767	413.488	RECK.high	RECK.high
TCGA-FB-A545-01A-11R-A26U-07	1	732	171.083	RECK.low	RECK.low
TCGA-FB-A5VM-01A-11R-A32O-07	1	498	125.196	RECK.low	RECK.low
TCGA-FB-A78T-01A-12R-A32O-07	1	375	109.863	RECK.low	RECK.low
TCGA-FB-AAPQ-01A-11R-A41B-07	1	1130	120.257	RECK.low	RECK.low
TCGA-FB-AAPS-01A-12R-A39D-07	0	228	779.31	RECK.high	RECK.high
TCGA-FB-AAPU-01A-31R-A41B-07	1	381	68.3336	RECK.low	RECK.low
TCGA-FB-AAPY-01A-11R-A41B-07	1	1059	199.35	RECK.low	RECK.low
TCGA-FB-AAPZ-01A-11R-A41B-07	0	716	243.302	RECK.low	RECK.low
TCGA-FB-AAQ0-01A-31R-A41B-07	1	473	117.232	RECK.low	RECK.low
TCGA-FB-AAQ1-01A-12R-A41B-07	1	123	143.393	RECK.low	RECK.low
TCGA-FB-AAQ2-01A-31R-A41B-07	1	153	95.8585	RECK.low	RECK.low
TCGA-FB-AAQ3-01A-11R-A41B-07	1	31	316.138	RECK.low	RECK.high
TCGA-FB-AAQ6-01A-11R-A41B-07	1	244	123.005	RECK.low	RECK.low
TCGA-H6-8124-01A-11R-2404-07	0	392	265.274	RECK.low	RECK.low
TCGA-H6-A45N-01A-11R-A26U-07	1	421	436.477	RECK.high	RECK.high
TCGA-HV-A5A3-01A-11R-A26U-07	1	128	131.594	RECK.low	RECK.low
TCGA-HV-A5A4-01A-11R-A26U-07	0	232	288.555	RECK.low	RECK.high
TCGA-HV-A5A5-01A-11R-A26U-07	0	289	280.763	RECK.low	RECK.high
TCGA-HV-A5A6-01A-11R-A26U-07	1	2036	170.236	RECK.low	RECK.low
TCGA-HV-A7OL-01A-11R-A33R-07	0	252	83.1793	RECK.low	RECK.low
TCGA-HV-AA8V-01A-11R-A41B-07	0	920	408.341	RECK.high	RECK.high
TCGA-HV-AA8X-01A-11R-A39D-07	1	532	125.351	RECK.low	RECK.low
TCGA-HZ-7919-01A-11R-2156-07	1	593	341.836	RECK.high	RECK.high
TCGA-HZ-7922-01A-11R-2156-07	0	4	672.805	RECK.high	RECK.high
TCGA-HZ-7925-01A-11R-2156-07	1	614	657.672	RECK.high	RECK.high
TCGA-HZ-7926-01A-11R-2156-07	1	518	254.904	RECK.low	RECK.low
TCGA-HZ-8001-01A-11R-2204-07	0	706	442.536	RECK.high	RECK.high
TCGA-HZ-8002-01A-11R-2204-07	1	366	761.141	RECK.high	RECK.high
TCGA-HZ-8003-01A-21R-2204-07	1	596	568.432	RECK.high	RECK.high
TCGA-HZ-8005-01A-11R-2204-07	1	120	404.485	RECK.high	RECK.high
TCGA-HZ-8315-01A-11R-2404-07	1	299	497.918	RECK.high	RECK.high
TCGA-HZ-8317-01A-11R-2404-07	1	378	489.359	RECK.high	RECK.high
TCGA-HZ-8519-01A-11R-2404-07	0	454	640.371	RECK.high	RECK.high
TCGA-HZ-8636-01A-21R-2404-07	1	545	496.024	RECK.high	RECK.high
TCGA-HZ-8637-01A-11R-2404-07	1	517	382.325	RECK.high	RECK.high
TCGA-HZ-A49G-01A-11R-A26U-07	0	660	449.125	RECK.high	RECK.high
TCGA-HZ-A49H-01A-11R-A26U-07	0	491	505.403	RECK.high	RECK.high
TCGA-HZ-A49I-01A-12R-A26U-07	1	308	221.703	RECK.low	RECK.low
TCGA-HZ-A4BH-01A-11R-A26U-07	0	194	389.729	RECK.high	RECK.high
TCGA-HZ-A4BK-01A-11R-A26U-07	0	657	255.063	RECK.low	RECK.low
TCGA-HZ-A77O-01A-11R-A33R-07	1	160	143.374	RECK.low	RECK.low
TCGA-HZ-A77P-01A-11R-A33R-07	0	330	455.905	RECK.high	RECK.high
TCGA-HZ-A77Q-01A-11R-A36G-07	0	33	511.751	RECK.high	RECK.high
TCGA-HZ-A8P0-01A-11R-A36G-07	0	0	252	RECK.low	RECK.low
TCGA-HZ-A8P1-01A-11R-A37L-07	0	7	113.772	RECK.low	RECK.low
TCGA-HZ-A9TJ-06A-11R-A41B-07	0	603	157.453	RECK.low	RECK.low
TCGA-HZ-A9TJ-01A-11R-A41I-07	0	603	163.236	RECK.low	RECK.low
TCGA-IB-7644-01A-11R-2156-07	1	394	323.926	RECK.low	RECK.high
TCGA-IB-7645-01A-22R-2204-07	1	1502	803.742	RECK.high	RECK.high
TCGA-IB-7646-01A-11R-2156-07	1	145	566.497	RECK.high	RECK.high
TCGA-IB-7647-01A-11R-2156-07	1	666	486.67	RECK.high	RECK.high
TCGA-IB-7649-01A-11R-2156-07	1	467	464.942	RECK.high	RECK.high
TCGA-IB-7651-01A-11R-2156-07	1	603	429.813	RECK.high	RECK.high
TCGA-IB-7652-01A-11R-2156-07	0	1116	372.913	RECK.high	RECK.high
TCGA-IB-7885-01A-11R-2156-07	0	1257	478.644	RECK.high	RECK.high
TCGA-IB-7886-01A-11R-2156-07	1	123	393.287	RECK.high	RECK.high
TCGA-IB-7887-01A-11R-2156-07	1	110	380.135	RECK.high	RECK.high
TCGA-IB-7888-01A-11R-2156-07	1	1332	953.22	RECK.high	RECK.high
TCGA-IB-7889-01A-11R-2156-07	1	481	241.862	RECK.low	RECK.low
TCGA-IB-7890-01A-12R-2204-07	1	598	535.502	RECK.high	RECK.high
TCGA-IB-7891-01A-11R-2204-07	1	913	626.568	RECK.high	RECK.high
TCGA-IB-7893-01A-11R-2204-07	1	117	1031.48	RECK.high	RECK.high
TCGA-IB-7897-01A-21R-2204-07	1	486	1035.78	RECK.high	RECK.high
TCGA-IB-8126-01A-11R-2404-07	0	462	597.644	RECK.high	RECK.high
TCGA-IB-8127-01A-11R-2404-07	0	522	397.591	RECK.high	RECK.high
TCGA-IB-A5SO-01A-11R-A32O-07	1	365	639.674	RECK.high	RECK.high
TCGA-IB-A5SP-01A-11R-A32O-07	0	482	80.2083	RECK.low	RECK.low
TCGA-IB-A5SQ-01A-11R-A32O-07	1	219	417.117	RECK.high	RECK.high
TCGA-IB-A5SS-01A-11R-A32O-07	1	460	391.688	RECK.high	RECK.high
TCGA-IB-A5ST-01A-11R-A32O-07	0	635	404.543	RECK.high	RECK.high
TCGA-IB-A6UF-01A-23R-A33R-07	0	666	153.706	RECK.low	RECK.low
TCGA-IB-A6UG-01A-32R-A33R-07	1	41	125.072	RECK.low	RECK.low
TCGA-IB-A7LX-01A-12R-A36G-07	1	250	103.781	RECK.low	RECK.low
TCGA-IB-A7M4-01A-11R-A36G-07	0	483	148.111	RECK.low	RECK.low
TCGA-IB-AAUM-01A-11R-A37L-07	0	8	255.197	RECK.low	RECK.low
TCGA-IB-AAUN-01A-12R-A38C-07	1	144	247.892	RECK.low	RECK.low
TCGA-IB-AAUO-01A-12R-A38C-07	1	239	92.4728	RECK.low	RECK.low
TCGA-IB-AAUP-01A-11R-A37L-07	0	431	583.873	RECK.high	RECK.high
TCGA-IB-AAUQ-01A-22R-A41I-07	1	183	280.612	RECK.low	RECK.high
TCGA-IB-AAUR-01A-21R-A38C-07	0	338	524.346	RECK.high	RECK.high
TCGA-IB-AAUS-01A-12R-A38C-07	0	225	555.61	RECK.high	RECK.high
TCGA-IB-AAUT-01A-11R-A37L-07	0	287	449.163	RECK.high	RECK.high
TCGA-IB-AAUU-01A-11R-A37L-07	0	245	197.273	RECK.low	RECK.low
TCGA-LB-A7SX-01A-11R-A33R-07	1	393	103.444	RECK.low	RECK.low
TCGA-LB-A8F3-01A-11R-A36G-07	0	379	100.508	RECK.low	RECK.low
TCGA-LB-A9Q5-01A-11R-A39D-07	1	313	251.199	RECK.low	RECK.low
TCGA-M8-A5N4-01A-11R-A26U-07	0	584	241.815	RECK.low	RECK.low
TCGA-OE-A75W-01A-12R-A32O-07	1	267	88.8779	RECK.low	RECK.low
TCGA-PZ-A5RE-01A-11R-A32O-07	1	470	228.825	RECK.low	RECK.low
TCGA-Q3-A5QY-01A-12R-A32O-07	0	416	409.516	RECK.high	RECK.high
TCGA-Q3-AA2A-01A-11R-A37L-07	0	95	96.6114	RECK.low	RECK.low
TCGA-RB-A7B8-01A-12R-A33R-07	1	466	363.799	RECK.high	RECK.high
TCGA-RB-AA9M-01A-11R-A39D-07	0	286	300.858	RECK.low	RECK.high
TCGA-S4-A8RM-01A-11R-A37L-07	0	737	151.767	RECK.low	RECK.low
TCGA-S4-A8RO-01A-12R-A37L-07	0	525	138.679	RECK.low	RECK.low
TCGA-S4-A8RP-01A-11R-A36G-07	1	702	287.454	RECK.low	RECK.high
TCGA-US-A774-01A-21R-A32O-07	1	695	409.263	RECK.high	RECK.high
TCGA-US-A776-01A-13R-A33R-07	0	1216	48.5056	RECK.low	RECK.low
TCGA-US-A779-01A-11R-A32O-07	1	511	49.372	RECK.low	RECK.low
TCGA-US-A77E-01A-11R-A32O-07	1	430	331.004	RECK.high	RECK.high
TCGA-US-A77G-01A-11R-A32O-07	1	12	74.3953	RECK.low	RECK.low
TCGA-XD-AAUG-01A-61R-A41B-07	0	420	1058.11	RECK.high	RECK.high
TCGA-XD-AAUH-01A-42R-A41B-07	0	395	536.7	RECK.high	RECK.high
TCGA-XD-AAUI-01A-42R-A41B-07	1	366	254.582	RECK.low	RECK.low
TCGA-XD-AAUL-01A-21R-A39D-07	0	498	365.904	RECK.high	RECK.high
TCGA-XN-A8T3-01A-11R-A36G-07	0	951	298.523	RECK.low	RECK.high
TCGA-XN-A8T5-01A-12R-A36G-07	0	720	519.07	RECK.high	RECK.high
TCGA-YB-A89D-01A-12R-A36G-07	0	350	486.639	RECK.high	RECK.high
TCGA-YH-A8SY-01A-11R-A37L-07	0	388	448.014	RECK.high	RECK.high
TCGA-YY-A8LH-01A-11R-A36G-07	0	2016	48.9472	RECK.low	RECK.low
TCGA-Z5-AAPL-01A-12R-A41B-07	0	467	387.464	RECK.high	RECK.high

## Sheet: Figure 1I
Age	Sex	Tumor size	Histology	Stage	RECK		Clinical feature	category	RECK high	RECK low	P value
70	Male	5	well differentiated tubular adenocarcinoma	II	high		Total		41	29
79	Female	3	well differentiated tubular adenocarcinoma	IVa	high		Age	<67	15	13	N.S. (0.457)
73	Male	2.7	well differentiated tubular adenocarcinoma	III	high			>67	26	16
69	Female	1.1	well differentiated tubular adenocarcinoma	IVa	high		Sex	Male	25	12	N.S. (0.146)
74	Male	0.5	well differentiated tubular adenocarcinoma	I	high			Female	16	17
57	Female	2.8	well differentiated tubular adenocarcinoma	IVa	low		Tumor size	>=3cm	15	16	N.S.(0.080)
84	Male	2	well differentiated tubular adenocarcinoma	III	high			<3cm	26	13
69	Male	2.5	well differentiated tubular adenocarcinoma	III	high		Histological grade	Well	10	2	0.03213
76	Female	2.5	well differentiated tubular adenocarcinoma	III	high			Moderate	27	18
70	Male	1.7	well differentiated tubular adenocarcinoma	III	low			Poor	4	9
67	Male	1.2	well differentiated tubular adenocarcinoma	III	high		Stage	I-III	28	12	0.03
62	Female	1.5	well differentiated tubular adenocarcinoma	I	high			IV	13	17
58	Male	12	poorly differentiated tubular adenocarcinoma	III	low
58	Male	5	poorly differentiated tubular adenocarcinoma	III	low
60	Male	2.5	poorly differentiated tubular adenocarcinoma	IVa	low
75	Female	5.2	poorly differentiated tubular adenocarcinoma	IVa	low
63	Female	3.2	poorly differentiated tubular adenocarcinoma	IVa	low
45	Female	3.8	poorly differentiated tubular adenocarcinoma	II	high
63	Male	3.5	poorly differentiated tubular adenocarcinoma	IVb	low
65	Female	3	poorly differentiated tubular adenocarcinoma	III	low
68	Male	3	poorly differentiated tubular adenocarcinoma	IVa	high
70	Male	2.5	poorly differentiated tubular adenocarcinoma	IVb	high
59	Female	1.5	poorly differentiated tubular adenocarcinoma	III	low
49	Female	4.3	poorly differentiated tubular adenocarcinoma	IVb	low
70	Male	2.5	poorly differentiated tubular adenocarcinoma	IVa	high
68	Female	1.5	moderately differentiated tubular adenocarcinoma	III	high
67	Male	2.5	moderately differentiated tubular adenocarcinoma	IVa	low
79	Female	2.2	moderately differentiated tubular adenocarcinoma	III	high
78	Male	3.5	moderately differentiated tubular adenocarcinoma	IVa	low
66	Female	3.5	moderately differentiated tubular adenocarcinoma	IVa	low
52	Male	6.3	moderately differentiated tubular adenocarcinoma	III	high
71	Female	8	moderately differentiated tubular adenocarcinoma	III	high
71	Female	3	moderately differentiated tubular adenocarcinoma	III	high
66	Male	2.2	moderately differentiated tubular adenocarcinoma	IVa	low
60	Female	2.9	moderately differentiated tubular adenocarcinoma	III	high
81	Female	1.2	moderately differentiated tubular adenocarcinoma	IVa	low
40	Female	1	moderately differentiated tubular adenocarcinoma	III	high
86	Male	1.8	moderately differentiated tubular adenocarcinoma	IVa	low
56	Female	3.2	moderately differentiated tubular adenocarcinoma	IVa	high
77	Male	4.5	moderately differentiated tubular adenocarcinoma	II	high
48	Male	3	moderately differentiated tubular adenocarcinoma	III	high
45	Female	1.9	moderately differentiated tubular adenocarcinoma	III	low
80	Female	2.4	moderately differentiated tubular adenocarcinoma	IVa	low
83	Male	2.2	moderately differentiated tubular adenocarcinoma	III	high
68	Female	3	moderately differentiated tubular adenocarcinoma	I	high
63	Male	4.5	moderately differentiated tubular adenocarcinoma	IVa	high
75	Female	3.8	moderately differentiated tubular adenocarcinoma	IVa	low
77	Female	3.3	moderately differentiated tubular adenocarcinoma	III	low
69	Female	2.6	moderately differentiated tubular adenocarcinoma	IVa	high
75	Female	3.1	moderately differentiated tubular adenocarcinoma	IVa	low
62	Male	3	moderately differentiated tubular adenocarcinoma	IVa	high
71	Male	2.7	moderately differentiated tubular adenocarcinoma	IVa	low
77	Male	2.2	moderately differentiated tubular adenocarcinoma	III	high
65	Male	40	moderately differentiated tubular adenocarcinoma	III	low
62	Male	5	moderately differentiated tubular adenocarcinoma	IVa	high
72	Male	5	moderately differentiated tubular adenocarcinoma	IVa	high
75	Female	2.8	moderately differentiated tubular adenocarcinoma	III	low
69	Female	3.3	moderately differentiated tubular adenocarcinoma	IVa	low
75	Male	2.2	moderately differentiated tubular adenocarcinoma	IVa	high
51	Male	1.4	moderately differentiated tubular adenocarcinoma	IVa	high
67	Female	4	moderately differentiated tubular adenocarcinoma	III	low
86	Male	1.1	moderately differentiated tubular adenocarcinoma	III	high
66	Female	2.5	moderately differentiated tubular adenocarcinoma	II	high
56	Male	2.8	moderately differentiated tubular adenocarcinoma	III	high
82	Male	2.8	moderately differentiated tubular adenocarcinoma	III	high
88	Male	1.5	moderately differentiated tubular adenocarcinoma	I	low
73	Male	1.5	moderately differentiated tubular adenocarcinoma	III	high
77	Female	3.5	moderately differentiated tubular adenocarcinoma	III	low
53	Male	2	moderately differentiated tubular adenocarcinoma	III	high
62	Female	1.5	moderately differentiated tubular adenocarcinoma	I	high

## Sheet: Figure 1J
Age	Sex	Tumor size	Histology	Stage	death	OS	RECK
70	Male	5	well differentiated tubular adenocarcinoma	II	1	585	high
79	Female	3	well differentiated tubular adenocarcinoma	IVa	1	417	high
73	Male	2.7	well differentiated tubular adenocarcinoma	III	1	537	high
69	Female	1.1	well differentiated tubular adenocarcinoma	IVa	1	874	high
74	Male	0.5	well differentiated tubular adenocarcinoma	I	1	1635	high
57	Female	2.8	well differentiated tubular adenocarcinoma	IVa	0	3331	low
84	Male	2	well differentiated tubular adenocarcinoma	III	0	3033	high
69	Male	2.5	well differentiated tubular adenocarcinoma	III	0	2472	high
76	Female	2.5	well differentiated tubular adenocarcinoma	III	1	533	high
70	Male	1.7	well differentiated tubular adenocarcinoma	III	0	2438	low
67	Male	1.2	well differentiated tubular adenocarcinoma	III	0	2337	high
62	Female	1.5	well differentiated tubular adenocarcinoma	I	0	2146	high
58	Male	12	poorly differentiated tubular adenocarcinoma	III	1	212	low
58	Male	5	poorly differentiated tubular adenocarcinoma	III	1	202	low
60	Male	2.5	poorly differentiated tubular adenocarcinoma	IVa	1	981	low
75	Female	5.2	poorly differentiated tubular adenocarcinoma	IVa	1	542	low
63	Female	3.2	poorly differentiated tubular adenocarcinoma	IVa	1	148	low
45	Female	3.8	poorly differentiated tubular adenocarcinoma	II	1	2451	high
63	Male	3.5	poorly differentiated tubular adenocarcinoma	IVb	1	368	low
65	Female	3	poorly differentiated tubular adenocarcinoma	III	1	553	low
68	Male	3	poorly differentiated tubular adenocarcinoma	IVa	1	536	high
70	Male	2.5	poorly differentiated tubular adenocarcinoma	IVb	1	148	high
59	Female	1.5	poorly differentiated tubular adenocarcinoma	III	1	544	low
49	Female	4.3	poorly differentiated tubular adenocarcinoma	IVb	1	321	low
70	Male	2.5	poorly differentiated tubular adenocarcinoma	IVa	1	1015	high
68	Female	1.5	moderately differentiated tubular adenocarcinoma	III	0	4025	high
67	Male	2.5	moderately differentiated tubular adenocarcinoma	IVa	1	902	low
79	Female	2.2	moderately differentiated tubular adenocarcinoma	III	0	4038	high
78	Male	3.5	moderately differentiated tubular adenocarcinoma	IVa	1	735	low
66	Female	3.5	moderately differentiated tubular adenocarcinoma	IVa	1	292	low
52	Male	6.3	moderately differentiated tubular adenocarcinoma	III	1	1399	high
71	Female	8	moderately differentiated tubular adenocarcinoma	III	1	2019	high
71	Female	3	moderately differentiated tubular adenocarcinoma	III	1	2009	high
66	Male	2.2	moderately differentiated tubular adenocarcinoma	IVa	1	515	low
60	Female	2.9	moderately differentiated tubular adenocarcinoma	III	1	956	high
81	Female	1.2	moderately differentiated tubular adenocarcinoma	IVa	1	735	low
40	Female	1	moderately differentiated tubular adenocarcinoma	III	1	2534	high
86	Male	1.8	moderately differentiated tubular adenocarcinoma	IVa	1	466	low
56	Female	3.2	moderately differentiated tubular adenocarcinoma	IVa	1	965	high
77	Male	4.5	moderately differentiated tubular adenocarcinoma	II	1	1211	high
48	Male	3	moderately differentiated tubular adenocarcinoma	III	0	3653	high
45	Female	1.9	moderately differentiated tubular adenocarcinoma	III	1	401	low
80	Female	2.4	moderately differentiated tubular adenocarcinoma	IVa	1	734	low
83	Male	2.2	moderately differentiated tubular adenocarcinoma	III	1	437	high
68	Female	3	moderately differentiated tubular adenocarcinoma	I	0	3613	high
63	Male	4.5	moderately differentiated tubular adenocarcinoma	IVa	1	1788	high
75	Female	3.8	moderately differentiated tubular adenocarcinoma	IVa	1	578	low
77	Female	3.3	moderately differentiated tubular adenocarcinoma	III	1	370	low
69	Female	2.6	moderately differentiated tubular adenocarcinoma	IVa	1	1070	high
75	Female	3.1	moderately differentiated tubular adenocarcinoma	IVa	1	328	low
62	Male	3	moderately differentiated tubular adenocarcinoma	IVa	1	247	high
71	Male	2.7	moderately differentiated tubular adenocarcinoma	IVa	1	28	low
77	Male	2.2	moderately differentiated tubular adenocarcinoma	III	1	1755	high
65	Male	40	moderately differentiated tubular adenocarcinoma	III	1	578	low
62	Male	5	moderately differentiated tubular adenocarcinoma	IVa	1	618	high
72	Male	5	moderately differentiated tubular adenocarcinoma	IVa	1	3004	high
75	Female	2.8	moderately differentiated tubular adenocarcinoma	III	1	495	low
69	Female	3.3	moderately differentiated tubular adenocarcinoma	IVa	1	823	low
75	Male	2.2	moderately differentiated tubular adenocarcinoma	IVa	1	606	high
51	Male	1.4	moderately differentiated tubular adenocarcinoma	IVa	1	31	high
67	Female	4	moderately differentiated tubular adenocarcinoma	III	1	230	low
86	Male	1.1	moderately differentiated tubular adenocarcinoma	III	1	355	high
66	Female	2.5	moderately differentiated tubular adenocarcinoma	II	0	2344	high
56	Male	2.8	moderately differentiated tubular adenocarcinoma	III	1	419	high
82	Male	2.8	moderately differentiated tubular adenocarcinoma	III	1	447	high
88	Male	1.5	moderately differentiated tubular adenocarcinoma	I	1	642	low
73	Male	1.5	moderately differentiated tubular adenocarcinoma	III	1	1756	high
77	Female	3.5	moderately differentiated tubular adenocarcinoma	III	1	707	low
53	Male	2	moderately differentiated tubular adenocarcinoma	III	0	1261	high
62	Female	1.5	moderately differentiated tubular adenocarcinoma	I	0	2146	high

## Sheet: Figure 2C
number	sex	genotyope	week	cancer		genotype	total	cancer	cancer incidence
85	♀	KC	44.9	×		KC	72	3	0.0417
86	♀	KC	48.7	×		KRC	32	12	0.375
183	♂	KC	47.3	×
258	♀	KC	51.1	×		<25 weeks	total	cancer	cancer incidence
260	♀	KC	24.3	×		KC	34	0	0
261	♀	KC	24.3	×		KRC	11	0	0
278	♂	KC	21.3	×		>=25, <35 weeks	total	cancer	cancer incidence
279	♂	KC	21.3	×		KC	18	0	0
282	♀	KC	27.6	×		KRC	6	2	0.3333
283	♀	KC	27.6	×		>=35 weeks	total	cancer	cancer incidence
350	♀	KC	50.1	×		KC	20	3	0.15
465	♂	KC	34.4	×		KRC	15	10	0.6667
466	♂	KC	34.4	×
473	♀	KC	57.6	〇
475	♀	KC	55.7	〇
588	♂	KC	27.9	×
589	♂	KC	27.9	×
1598	♀	KC	23.9	×
1599	♀	KC	23.9	×
1600	♀	KC	23.9	×
1601	♀	KC	23.9	×
1779	♂	KC	22.7	×
1780	♂	KC	22.7	×
1781	♀	KC	22.7	×
1782	♀	KC	22.7	×
1903	♀	KC	40.9	×
1906	♂	KC	41.3	×
1908	♀	KC	41.3	×
1912	♀	KC	41.3	×
2043	♂	KC	43	×
2049	♀	KC	42.1	×
2073	♂	KC	41.9	×
2074	♂	KC	41.9	×
2076	♂	KC	50.3	〇
2192	♂	KC	59.4	×
2225	♂	KC	20.1	×
2226	♂	KC	20.1	×
2227	♀	KC	20.1	×
2228	♀	KC	20.1	×
2288	♂	KC	35.3	×
2458	♂	KC	46	×
2459	♀	KC	29.3	×
2459	♀	KC	29.3	×
2617	♂	KC	31.1	×
2618	♂	KC	31.1	×
2619	♂	KC	36.4	×
2620	♂	KC	28.3	×
2621	♂	KC	28.3	×
2622	♂	KC	27.7	×
2623	♂	KC	27.7	×
2628	♂	KC	31	×
2628	♂	KC	31	×
2629	♂	KC	22.4	×
2629	♂	KC	22.4	×
2738	♂	KC	26.6	×
2738	♂	KC	26.6	×
2810	♂	KC	21.3	×
2811	♂	KC	21.3	×
2812	♂	KC	21.3	×
2813	♂	KC	21.3	×
2814	♀	KC	21.3	×
2815	♀	KC	21.3	×
2816	♀	KC	21.3	×
2816	♀	KC	21.3	×
2886	♂	KC	20.9	×
2887	♂	KC	20.9	×
2888	♂	KC	20.9	×
2889	♂	KC	20.9	×
2890	♂	KC	20.9	×
2891	♂	KC	20.9	×
2893	♀	KC	20.9	×
2893	♀	KC	20.9	×
Re70	♀	KRC	37	〇
Re72	♀	KRC	49.1	×
Re74	♂	KRC	6.9	×
Re15	♂	KRC	31.6	×
Re171	♂	KRC	36.1	×
Re201	♀	KRC	36.3	×
Re204	♀	KRC	36.3	×
Re236	♂	KRC	31.6	×
Re237	♂	KRC	31.6	×
Re241	♂	KRC	31.6	〇
Re245	♀	KRC	31.6	×
Re282	♂	KRC	41.7	〇
Re310	♀	KRC	45	〇
Re313	♀	KRC	53.3	×
Re340	♂	KRC	36.1	〇
Re341	♂	KRC	57.1	〇
Re342	♂	KRC	57.1	〇
Re344	♂	KRC	20.1	×
Re345	♂	KRC	20.1	×
Re355	♂	KRC	59	〇
Re356	♂	KRC	29.6	〇
Re363	♂	KRC	20.1	×
Re364	♂	KRC	20.1	×
Re372	♂	KRC	44.3	〇
Re373	♂	KRC	44.3	〇
Re438	♂	KRC	36.9	〇
Re557	♂	KRC	6.9	×
Re558	♀	KRC	6.9	×
Re559	♀	KRC	6.9	×
Re560	♀	KRC	6.9	×
Re651	♂	KRC	20.3	×
Re1266	♀	KRC	14.4	×

## Sheet: Figure 2E
number	sex	genotyope	days	death	OS(350)	death(350)
85	♀	KC	314	0	314	0
86	♀	KC	341	1	341	1
171	♂	KC	253	0	253	0
183	♂	KC	331	0	331	0
258	♀	KC	358	0	350	0
260	♀	KC	170	0	170	0
260	♂	KC	255	0	255	0
261	♂	KC	198	0	198	0
278	♂	KC	149	0	149	0
282	♀	KC	193	1	193	1
284	♂	KC	194	0	194	0
310	♀	KC	315	0	315	0
313	♀	KC	373	1	350	0
350	♀	KC	351	1	350	0
465	♂	KC	241	1	241	1
473	♀	KC	403	1	350	0
475	♀	KC	390	1	350	0
588	♂	KC	195	1	195	1
613	♂	KC	142	0	142	0
814	♂	KC	128	0	128	0
956	♂	KC	141	0	141	0
957	♀	KC	149	0	149	0
1045	♀	KC	152	0	152	0
1047	♀	KC	152	0	152	0
1049	♀	KC	152	0	152	0
1050	♂	KC	144	0	144	0
1052	♂	KC	161	0	161	0
1053	♂	KC	161	0	161	0
1056	♂	KC	161	0	161	0
1066	♀	KC	169	0	169	0
1073	♂	KC	181	0	181	0
1074	♂	KC	181	0	181	0
1103	♀	KC	176	0	176	0
1104	♀	KC	176	0	176	0
1217	♂	KC	120	0	120	0
1266	♀	KC	115	0	115	0
1598	♀	KC	167	0	167	0
1600	♀	KC	167	0	167	0
1698	♀	KC	39	0	39	0
1779	♂	KC	159	0	159	0
1781	♀	KC	159	0	159	0
1903	♀	KC	286	0	286	0
1906	♂	KC	289	0	289	0
1908	♀	KC	289	0	289	0
1912	♀	KC	289	0	289	0
2043	♂	KC	301	0	301	0
2049	♀	KC	295	1	295	1
2073	♂	KC	293	0	293	0
2074	♂	KC	293	0	293	0
2076	♂	KC	352	1	350	0
2192	♂	KC	416	0	350	0
2225	♂	KC	141	0	141	0
2226	♀	KC	141	0	141	0
2288	♂	KC	247	0	247	0
2458	♂	KC	322	0	322	0
2459	♀	KC	205	0	205	0
2613	♀	KC	414	1	350	0
2618	♂	KC	218	0	218	0
2628	♂	KC	217	0	217	0
2629	♂	KC	157	0	157	0
2738	♂	KC	186	0	186	0
2740	♀	KC	382	1	350	0
2810	♂	KC	149	0	149	0
2811	♂	KC	149	0	149	0
2815	♀	KC	149	0	149	0
2816	♀	KC	149	0	149	0
2887	♂	KC	146	0	146	0
2888	♂	KC	146	0	146	0
2889	♂	KC	146	0	146	0
2893	♀	KC	146	0	146	0
Re15	♂	KRC	221	0	221	0
Re70	♀	KRC	259	1	259	1
Re72	♀	KRC	344	1	344	1
Re74	♂	KRC	48	0	48	0
Re182	♀	KRC	243	1	243	1
Re201	♀	KRC	254	1	254	1
Re204	♀	KRC	254	1	254	1
Re236	♂	KRC	221	0	221	0
Re237	♂	KRC	221	0	221	0
Re241	♂	KRC	221	1	221	1
Re245	♀	KRC	221	0	221	0
Re274	♀	KRC	340	1	340	1
Re282	♂	KRC	292	1	292	1
Re336	♀	KRC	287	1	287	1
Re340	♂	KRC	253	1	253	1
Re341	♂	KRC	400	1	350	0
Re342	♂	KRC	400	1	350	0
Re344	♂	KRC	141	0	141	0
Re345	♂	KRC	141	0	141	0
Re353	♀	KRC	366	1	350	0
Re354	♂	KRC	340	1	340	1
Re355	♂	KRC	413	1	350	0
Re356	♂	KRC	207	1	207	1
Re363	♂	KRC	141	0	141	0
Re364	♂	KRC	141	0	141	0
Re369	♀	KRC	68	0	68	0
Re370	♀	KRC	387	1	350	0
Re372	♂	KRC	310	1	310	1
Re373	♂	KRC	310	1	310	1
Re374	♂	KRC	274	1	274	1
Re378	♀	KRC	206	1	206	1
Re384	♀	KRC	403	1	350	0
Re433	♂	KRC	228	1	228	1
Re434	♂	KRC	208	1	208	1
Re435	♂	KRC	178	1	178	1
Re437	♂	KRC	171	1	171	1
Re438	♂	KRC	258	1	258	1
Re557	♂	KRC	48	0	48	0
Re558	♀	KRC	48	0	48	0
Re559	♀	KRC	48	0	48	0
Re560	♀	KRC	48	0	48	0
Re634	♂	KRC	227	1	227	1
Re651	♂	KRC	142	0	142	0

## Sheet: Figure 3B
number	sex	genotyope	week	cancer	liver metastasis		genotype	total	liver metastasis	Liver metastasis
85	♀	KC	44.9	×	×		KC	20	0	0
86	♀	KC	48.7	×	×		KRC	15	5	0.3333
183	♂	KC	47.3	×	×
258	♀	KC	51.1	×	×
350	♀	KC	50.1	×	×
473	♀	KC	57.6	〇	×
475	♀	KC	55.7	〇	×
1903	♀	KC	40.9	×	×
1906	♂	KC	41.3	×	×
1908	♀	KC	41.3	×	×
1912	♀	KC	41.3	×	×
2043	♂	KC	43	×	×
2049	♀	KC	42.1	×	×
2073	♂	KC	41.9	×	×
2074	♂	KC	41.9	×	×
2076	♂	KC	50.3	〇	×
2192	♂	KC	59.4	×	×
2288	♂	KC	35.3	×	×
2458	♂	KC	46	×	×
2619	♂	KC	36.4	×	×
Re70	♀	KRC	37	〇	〇
Re72	♀	KRC	49.1	×	×
Re171	♂	KRC	36.1	×	×
Re201	♀	KRC	36.3	×	×
Re204	♀	KRC	36.3	×	×
Re282	♂	KRC	41.7	〇	×
Re310	♀	KRC	45	〇	〇
Re313	♀	KRC	53.3	×	×
Re340	♂	KRC	36.1	〇	〇
Re341	♂	KRC	57.1	〇	×
Re342	♂	KRC	57.1	〇	×
Re355	♂	KRC	59	〇	〇
Re372	♂	KRC	44.3	〇	×
Re373	♂	KRC	44.3	〇	×
Re438	♂	KRC	36.9	〇	〇

## Sheet: Figure 3G
number	sex	week	days	genotype	cancer	liver metastasis		genotype	total	liver metastasis	Liver metastasis
380	♀	23.9	167	KPC	〇	×		KPC	9	0	0
527	♂	26.7	187	KPC	〇	×		KPRC	8	5	0.625
591	♂	26.7	187	KPC	〇	×
813	♀	22.4286	157	KPC	〇	×
1555	♀	23.2857	163	KPC	〇	×
1557	♂	23.2857	163	KPC	〇	×
1668	♂	17.7143	124	KPC	〇	×
1844	♀	17.8571	125	KPC	〇	×
1998	♀	19	133	KPC	〇	×
Re394	♀	18.7	131	KPRC	〇	〇
Re441	♂	20.6	144	KPRC	〇	×
Re448	♀	19.6	137	KPRC	〇	×
Re508	♂	24.4	171	KPRC	〇	〇
Re860	♀	18.1	127	KPRC	〇	×
Re946	♀	17.6	123	KPRC	〇	〇
Re972	♀	17.6	123	KPRC	〇	〇
Re1268	♂	15.1	106	KPRC	〇	〇

## Sheet: Figure 4E
Sample name	KRC_340	KRC_356	KRC_241	KPC_1668	KPC_16	KPC_813
Vimentin %area	0.329491	0.339629	0.279468	0.101087	0.151661	0.155366
Sample name	KRC 340	KRC Re 356	KRC Re241	KRC Re70	KRC 282	KPC 1668	KPC 16	KPC 380	KPC 817
Masson's trichrome %area	0.107	0.109	0.265	0.045	0.297	0.419	0.33	0.624	0.785
Sample name	KRC_1053	KRC_356	KRC_241	KPC_1668	KPC_380	KPC_813
sirius_red % area	0.297598	0.221307	0.159914	0.493303	0.58775	0.338913
Vimentin	KRC	KPC
average	0.316196	0.136038
variance	0.0262986	0.0247602
SEM	0.0151835	0.0142953
Masson's trichrome	KRC	KPC
average	0.202333	0.5395
variance	0.112016	0.177356
SEM	0.0646724	0.0886781
Sirius red	KRC	KPC
average	0.226273	0.473322
variance	0.0563188	0.102565
SEM	0.0325156	0.0592159

[truncated: 19 more sheets: Figure 5A, Figure 5B, Figure 5C, Figure 5E, Figure 5H, Figure 5I, Figure 6A, Figure 6B, Figure 6C, Figure 6E, Figure 7A, Figure 7C, Figure 7D, Figure 7E, Supplemental Figure 1B, Supplemental Figure 2B, Supplemental Figure 2C, Supplemental Figure 3, Supplemental Figure 4]
